# Supplementary material for: APEC: an accesson-based method for single-cell chromatin accessibility analysis
Source: Genome Biol. 2020 May 12;21:116. doi: 10.1186/s13059-020-02034-y (PMC7218568; doi:10.1186/s13059-020-02034-y)
Supplement: Supplementary file 2 — Additional file 2. Table S1. [file 13059_2020_2034_MOESM2_ESM.xlsx]

## Sheet: APEC+Probability
Number of accessons	ARI
acc_500	0.510473
acc_510	0.516159
acc_520	0.549906
acc_530	0.526842
acc_540	0.540161
acc_550	0.505795
acc_560	0.510111
acc_570	0.541514
acc_580	0.548425
acc_590	0.544842
acc_600	0.553023
acc_610	0.543288
acc_620	0.548124
acc_630	0.548516
acc_640	0.544503
acc_650	0.553381
acc_660	0.560363
acc_670	0.542703
acc_680	0.545155
acc_690	0.538879
acc_700	0.555824
acc_710	0.549282
acc_720	0.559525
acc_730	0.545958
acc_740	0.554704
acc_750	0.547526
acc_760	0.548489
acc_770	0.550374
acc_780	0.542634
acc_790	0.5475
acc_800	0.544833
acc_810	0.548689
acc_820	0.552117
acc_830	0.55619
acc_840	0.54033
acc_850	0.546703
acc_860	0.564131
acc_870	0.550307
acc_880	0.543711
acc_890	0.554285
acc_900	0.544367
acc_910	0.544331
acc_920	0.555815
acc_930	0.558753
acc_940	0.554865
acc_950	0.554536
acc_960	0.553183
acc_970	0.550081
acc_980	0.551049
acc_990	0.555368
acc_1000	0.555984
acc_1010	0.557868
acc_1020	0.55784
acc_1030	0.562558
acc_1040	0.552724
acc_1050	0.555975
acc_1060	0.556833
acc_1070	0.555739
acc_1080	0.558018
acc_1090	0.562338
acc_1100	0.559949
acc_1110	0.560743
acc_1120	0.561869
acc_1130	0.562224
acc_1140	0.561258
acc_1150	0.561292
acc_1160	0.561251
acc_1170	0.560736
acc_1180	0.562037
acc_1190	0.562377
acc_1200	0.560032
acc_1210	0.563021
acc_1220	0.563076
acc_1230	0.560529
acc_1240	0.55451
acc_1250	0.560028
acc_1260	0.5508
acc_1270	0.552153
acc_1280	0.550878
acc_1290	0.554013
acc_1300	0.56327
acc_1310	0.557048
acc_1320	0.561718
acc_1330	0.557034
acc_1340	0.546699
acc_1350	0.557417
acc_1360	0.558424
acc_1370	0.545487
acc_1380	0.543601
acc_1390	0.561071
acc_1400	0.556454
acc_1410	0.55394
acc_1420	0.557705
acc_1430	0.558681
acc_1440	0.559935
acc_1450	0.561934
acc_1460	0.56047
acc_1470	0.562255
acc_1480	0.561793
acc_1490	0.553752
acc_1500	0.568762

## Sheet: APEC+Zscore
Number of accessons	ARI
acc_500	0.477892
acc_510	0.477412
acc_520	0.492466
acc_530	0.460355
acc_540	0.499042
acc_550	0.472226
acc_560	0.482304
acc_570	0.456601
acc_580	0.452835
acc_590	0.456949
acc_600	0.458104
acc_610	0.491217
acc_620	0.462253
acc_630	0.466216
acc_640	0.466315
acc_650	0.463154
acc_660	0.457789
acc_670	0.468298
acc_680	0.470099
acc_690	0.463901
acc_700	0.454288
acc_710	0.490428
acc_720	0.459928
acc_730	0.472339
acc_740	0.462273
acc_750	0.479112
acc_760	0.478965
acc_770	0.456658
acc_780	0.456332
acc_790	0.442246
acc_800	0.433802
acc_810	0.466368
acc_820	0.502065
acc_830	0.482293
acc_840	0.48062
acc_850	0.510918
acc_860	0.481423
acc_870	0.482334
acc_880	0.488551
acc_890	0.497318
acc_900	0.497479
acc_910	0.493196
acc_920	0.503172
acc_930	0.497958
acc_940	0.494064
acc_950	0.464243
acc_960	0.466567
acc_970	0.472916
acc_980	0.494749
acc_990	0.504183
acc_1000	0.499006
acc_1010	0.48691
acc_1020	0.504172
acc_1030	0.499704
acc_1040	0.503884
acc_1050	0.46656
acc_1060	0.506763
acc_1070	0.499738
acc_1080	0.501158
acc_1090	0.501965
acc_1100	0.503464
acc_1110	0.4699
acc_1120	0.487543
acc_1130	0.50434
acc_1140	0.505214
acc_1150	0.504332
acc_1160	0.499525
acc_1170	0.487733
acc_1180	0.504168
acc_1190	0.505247
acc_1200	0.507117
acc_1210	0.506349
acc_1220	0.495649
acc_1230	0.493677
acc_1240	0.505122
acc_1250	0.491624
acc_1260	0.490025
acc_1270	0.463885
acc_1280	0.487373
acc_1290	0.489832
acc_1300	0.479479
acc_1310	0.471345
acc_1320	0.472123
acc_1330	0.488972
acc_1340	0.489843
acc_1350	0.487295
acc_1360	0.493479
acc_1370	0.495221
acc_1380	0.492626
acc_1390	0.490164
acc_1400	0.487001
acc_1410	0.480969
acc_1420	0.48544
acc_1430	0.46923
acc_1440	0.474127
acc_1450	0.489453
acc_1460	0.489191
acc_1470	0.4648
acc_1480	0.474513
acc_1490	0.485455
acc_1500	0.483639

## Sheet: cisTopic+Probability
Random seed	ARI
100	0.410288
105	0.432821
110	0.400667
115	0.407774
120	0.426744
125	0.453107
130	0.39029
135	0.405871
140	0.392956
145	0.386979
150	0.392789
155	0.415443
160	0.403506
165	0.513983
170	0.398536
175	0.394617
180	0.399394
185	0.395276
190	0.406154
195	0.423549
200	0.36288
205	0.428411
210	0.42261
215	0.41783
220	0.461655
225	0.422809
230	0.452217
235	0.469078
240	0.459939
245	0.433629
250	0.453907
255	0.450713
260	0.546682
265	0.400255
270	0.403414
275	0.388442
280	0.364697
285	0.363848
290	0.444742
295	0.451074
300	0.424718
305	0.499624
310	0.423225
315	0.419186
320	0.453556
325	0.4201
330	0.399596
335	0.4089
340	0.41955
345	0.431218
350	0.326768
355	0.421241
360	0.425832
365	0.385973
370	0.394176
375	0.403993
380	0.404235
385	0.469941
390	0.45535
395	0.408867
400	0.463809
405	0.418662
410	0.419515
415	0.391737
420	0.402934
425	0.372118
430	0.391877
435	0.440399
440	0.431844
445	0.448147
450	0.401784
455	0.441622
460	0.391875
465	0.421956
470	0.448019
475	0.401436
480	0.437725
485	0.39596
490	0.445012
495	0.42583
500	0.416998
505	0.376695
510	0.44354
515	0.452217
520	0.377349
525	0.433322
530	0.360603
535	0.406103
540	0.40525
545	0.396902
550	0.378386
555	0.43436
560	0.459736
565	0.418489
570	0.372657
575	0.42187
580	0.38682
585	0.391824
590	0.403811
595	0.420152

## Sheet: cisTopic+Zscore
Random seed	ARI
100	0.395594
105	0.360002
110	0.375262
115	0.376748
120	0.404261
125	0.369534
130	0.415781
135	0.348039
140	0.41826
145	0.44293
150	0.394218
155	0.384567
160	0.39925
165	0.42386
170	0.404001
175	0.354377
180	0.403857
185	0.402849
190	0.384146
195	0.411469
200	0.389744
205	0.418245
210	0.343933
215	0.385356
220	0.344471
225	0.365418
230	0.378113
235	0.391999
240	0.414156
245	0.404188
250	0.375033
255	0.436194
260	0.381195
265	0.41931
270	0.339383
275	0.357538
280	0.341757
285	0.382927
290	0.370436
295	0.347436
300	0.421025
305	0.372819
310	0.371605
315	0.415757
320	0.364821
325	0.388661
330	0.412466
335	0.408883
340	0.388157
345	0.396557
350	0.398358
355	0.39798
360	0.393426
365	0.424882
370	0.348373
375	0.430964
380	0.43737
385	0.417413
390	0.384239
395	0.366705
400	0.356959
405	0.372085
410	0.40402
415	0.339537
420	0.396257
425	0.403176
430	0.344481
435	0.420833
440	0.389557
445	0.380902
450	0.362508
455	0.420459
460	0.36996
465	0.39184
470	0.393402
475	0.429267
480	0.405737
485	0.389871
490	0.438709
495	0.357947
500	0.398634
505	0.399067
510	0.384388
515	0.441097
520	0.388173
525	0.391974
530	0.420264
535	0.51333
540	0.385752
545	0.40098
550	0.450322
555	0.361413
560	0.35285
565	0.398582
570	0.3771
575	0.382152
580	0.434017
585	0.38601
590	0.364624
595	0.421656

## Sheet: snapATAC
Npc_Knn	ARI
20_10	0.236693
20_11	0.231199
20_12	0.289856
20_13	0.243096
20_14	0.297683
20_15	0.282984
20_16	0.282402
20_17	0.307592
20_18	0.30611
20_19	0.314283
22_10	0.247883
22_11	0.24519
22_12	0.286518
22_13	0.257564
22_14	0.269947
22_15	0.254225
22_16	0.297313
22_17	0.305947
22_18	0.3415
22_19	0.257438
24_10	0.245523
24_11	0.247355
24_12	0.262743
24_13	0.271693
24_14	0.255123
24_15	0.253444
24_16	0.286975
24_17	0.303466
24_18	0.310585
24_19	0.36443
26_10	0.227855
26_11	0.2563
26_12	0.263457
26_13	0.271722
26_14	0.255646
26_15	0.260437
26_16	0.309987
26_17	0.304126
26_18	0.311614
26_19	0.268666
28_10	0.263686
28_11	0.275954
28_12	0.26014
28_13	0.257868
28_14	0.290186
28_15	0.294761
28_16	0.30678
28_17	0.315509
28_18	0.311657
28_19	0.295175
30_10	0.238664
30_11	0.255488
30_12	0.266218
30_13	0.298088
30_14	0.279115
30_15	0.286143
30_16	0.293179
30_17	0.338051
30_18	0.308024
30_19	0.318969
32_10	0.258901
32_11	0.268124
32_12	0.262617
32_13	0.284243
32_14	0.280264
32_15	0.289132
32_16	0.318262
32_17	0.314057
32_18	0.3118
32_19	0.321052
34_10	0.260956
34_11	0.268343
34_12	0.274735
34_13	0.263808
34_14	0.263573
34_15	0.277671
34_16	0.305279
34_17	0.306796
34_18	0.295944
34_19	0.302643
36_10	0.254378
36_11	0.248644
36_12	0.259587
36_13	0.283485
36_14	0.274168
36_15	0.281633
36_16	0.294845
36_17	0.286934
36_18	0.283546
36_19	0.316481
38_10	0.273407
38_11	0.251672
38_12	0.267232
38_13	0.306909
38_14	0.260154
38_15	0.278693
38_16	0.276716
38_17	0.29883
38_18	0.299891
38_19	0.279494

## Sheet: LSI
Number of components	ARI
6	0.255935
7	0.284061
8	0.31054
9	0.272093
10	0.305107
11	0.288652

## Sheet: Cicero
Peak aggregation distance (BP)	ARI
1000	0.329062
5000	0.350507
10000	0.343147
2000	0.355855
3000	0.373625
4000	0.356797
6000	0.3298
7000	0.357571
8000	0.317558
9000	0.31201
11000	0.319612
12000	0.355891
13000	0.389461
14000	0.386533
15000	0.351416
16000	0.314008
17000	0.308892
18000	0.333556
19000	0.337918
20000	0.353221
