# Supplementary material for: APEC: an accesson-based method for single-cell chromatin accessibility analysis
Source: Genome Biol. 2020 May 12;21:116. doi: 10.1186/s13059-020-02034-y (PMC7218568; doi:10.1186/s13059-020-02034-y)
Supplement: Supplementary file 3 — Additional file 3. Table S2. [file 13059_2020_2034_MOESM3_ESM.xlsx]

## Sheet: APEC+Probability
Number of accessons	ARI
acc_500	0.523467
acc_510	0.545129
acc_520	0.530832
acc_530	0.504119
acc_540	0.536306
acc_550	0.557933
acc_560	0.511618
acc_570	0.512793
acc_580	0.51995
acc_590	0.516584
acc_600	0.530058
acc_610	0.522618
acc_620	0.519974
acc_630	0.559299
acc_640	0.582125
acc_650	0.564207
acc_660	0.566735
acc_670	0.556392
acc_680	0.564259
acc_690	0.567802
acc_700	0.561603
acc_710	0.548197
acc_720	0.563859
acc_730	0.558255
acc_740	0.591053
acc_750	0.580134
acc_760	0.575217
acc_770	0.545172
acc_780	0.56999
acc_790	0.55115
acc_800	0.546336
acc_810	0.547335
acc_820	0.580424
acc_830	0.544259
acc_840	0.543832
acc_850	0.55432
acc_860	0.563558
acc_870	0.538321
acc_880	0.552825
acc_890	0.550029
acc_900	0.559491
acc_910	0.563146
acc_920	0.572579
acc_930	0.556468
acc_940	0.555195
acc_950	0.552926
acc_960	0.551855
acc_970	0.561104
acc_980	0.579072
acc_990	0.546686
acc_1000	0.546686
acc_1010	0.549371
acc_1020	0.543832
acc_1030	0.546334
acc_1040	0.558606
acc_1050	0.568976
acc_1060	0.555489
acc_1070	0.557589
acc_1080	0.54506
acc_1090	0.542137
acc_1100	0.564649
acc_1110	0.566585
acc_1120	0.570328
acc_1130	0.558519
acc_1140	0.562674
acc_1150	0.568299
acc_1160	0.55331
acc_1170	0.590907
acc_1180	0.566232
acc_1190	0.559895
acc_1200	0.593351
acc_1210	0.593351
acc_1220	0.595532
acc_1230	0.590316
acc_1240	0.564439
acc_1250	0.562904
acc_1260	0.590907
acc_1270	0.592426
acc_1280	0.579606
acc_1290	0.583199
acc_1300	0.590907
acc_1310	0.5875
acc_1320	0.590907
acc_1330	0.584587
acc_1340	0.5875
acc_1350	0.590907
acc_1360	0.590907
acc_1370	0.590907
acc_1380	0.586419
acc_1390	0.590907
acc_1400	0.584587
acc_1410	0.590907
acc_1420	0.583199
acc_1430	0.586419
acc_1440	0.58869
acc_1450	0.58869
acc_1460	0.583199
acc_1470	0.584587
acc_1480	0.593084
acc_1490	0.595406
acc_1500	0.593084

## Sheet: APEC+Zscore
Number of accessons	ARI
acc_500	0.564788
acc_510	0.567622
acc_520	0.576202
acc_530	0.571131
acc_540	0.575107
acc_550	0.563247
acc_560	0.576202
acc_570	0.574538
acc_580	0.561872
acc_590	0.559435
acc_600	0.555061
acc_610	0.553575
acc_620	0.569317
acc_630	0.574645
acc_640	0.608019
acc_650	0.581256
acc_660	0.584412
acc_670	0.579345
acc_680	0.579345
acc_690	0.582501
acc_700	0.580786
acc_710	0.572983
acc_720	0.579689
acc_730	0.574638
acc_740	0.579187
acc_750	0.580588
acc_760	0.585099
acc_770	0.574638
acc_780	0.574638
acc_790	0.574638
acc_800	0.586824
acc_810	0.570164
acc_820	0.563244
acc_830	0.568361
acc_840	0.580924
acc_850	0.576042
acc_860	0.576042
acc_870	0.577559
acc_880	0.568429
acc_890	0.568429
acc_900	0.564774
acc_910	0.561839
acc_920	0.561839
acc_930	0.561839
acc_940	0.563824
acc_950	0.570122
acc_960	0.559185
acc_970	0.559185
acc_980	0.582074
acc_990	0.576817
acc_1000	0.576817
acc_1010	0.574638
acc_1020	0.569493
acc_1030	0.568361
acc_1040	0.568361
acc_1050	0.566524
acc_1060	0.569423
acc_1070	0.568369
acc_1080	0.566604
acc_1090	0.566604
acc_1100	0.574638
acc_1110	0.570164
acc_1120	0.573533
acc_1130	0.573533
acc_1140	0.577549
acc_1150	0.573533
acc_1160	0.578849
acc_1170	0.578849
acc_1180	0.578849
acc_1190	0.578849
acc_1200	0.578849
acc_1210	0.578849
acc_1220	0.580203
acc_1230	0.574306
acc_1240	0.574306
acc_1250	0.574306
acc_1260	0.586619
acc_1270	0.586619
acc_1280	0.564122
acc_1290	0.577228
acc_1300	0.57293
acc_1310	0.585195
acc_1320	0.564122
acc_1330	0.577228
acc_1340	0.578849
acc_1350	0.578849
acc_1360	0.578849
acc_1370	0.578849
acc_1380	0.578849
acc_1390	0.577228
acc_1400	0.577228
acc_1410	0.583456
acc_1420	0.583456
acc_1430	0.583456
acc_1440	0.586763
acc_1450	0.583456
acc_1460	0.583456
acc_1470	0.586763
acc_1480	0.593279
acc_1490	0.582809
acc_1500	0.595047

## Sheet: cisTopic+Probability
Random seed	ARI
100	0.496017
105	0.523798
110	0.504841
115	0.413508
120	0.503822
125	0.401517
130	0.53966
135	0.56843
140	0.461148
145	0.517404
150	0.532201
155	0.513014
160	0.525574
165	0.630152
170	0.48122
175	0.429764
180	0.443119
185	0.49059
190	0.462304
195	0.447081
200	0.423382
205	0.524116
210	0.514921
215	0.549299
220	0.474014
225	0.453251
230	0.505467
235	0.441684
240	0.445577
245	0.429631
250	0.521235
255	0.430386
260	0.615027
265	0.475574
270	0.498794
275	0.544627
280	0.46539
285	0.516101
290	0.452153
295	0.609007
300	0.500423
305	0.520732
310	0.573068
315	0.472959
320	0.592535
325	0.431336
330	0.422107
335	0.463026
340	0.542052
345	0.436677
350	0.427949
355	0.496837
360	0.487191
365	0.554538
370	0.546235
375	0.460401
380	0.555898
385	0.542823
390	0.454787
395	0.44767
400	0.530414
405	0.53789
410	0.527434
415	0.510165
420	0.572211
425	0.606063
430	0.572639
435	0.438721
440	0.429172
445	0.50545
450	0.470638
455	0.435507
460	0.462521
465	0.530101
470	0.38517
475	0.468257
480	0.48606
485	0.566004
490	0.527234
495	0.482263
500	0.505397
505	0.427974
510	0.527676
515	0.435061
520	0.616027
525	0.364039
530	0.596084
535	0.478282
540	0.382664
545	0.591814
550	0.471566
555	0.526375
560	0.493097
565	0.564577
570	0.562356
575	0.524159
580	0.403568
585	0.496535
590	0.463055
595	0.544787

## Sheet: cisTopic+Zscore
Random seed	ARI
100	0.467891
105	0.464999
110	0.474479
115	0.492934
120	0.464118
125	0.453786
130	0.464781
135	0.545973
140	0.433222
145	0.428226
150	0.452196
155	0.579809
160	0.357999
165	0.517517
170	0.543534
175	0.531765
180	0.472306
185	0.463679
190	0.431217
195	0.486619
200	0.470817
205	0.461282
210	0.442356
215	0.468601
220	0.444931
225	0.51153
230	0.514475
235	0.572775
240	0.452065
245	0.454728
250	0.452369
255	0.427801
260	0.371195
265	0.53804
270	0.50951
275	0.537092
280	0.493789
285	0.479176
290	0.525634
295	0.448499
300	0.434861
305	0.50237
310	0.499385
315	0.515499
320	0.454751
325	0.56554
330	0.469853
335	0.458768
340	0.563758
345	0.331779
350	0.41898
355	0.632549
360	0.486446
365	0.507884
370	0.481334
375	0.427666
380	0.447849
385	0.499825
390	0.411675
395	0.45903
400	0.424111
405	0.457226
410	0.447043
415	0.495183
420	0.43391
425	0.561167
430	0.472495
435	0.498738
440	0.495389
445	0.457121
450	0.511617
455	0.430461
460	0.413868
465	0.437508
470	0.423413
475	0.466233
480	0.430027
485	0.555564
490	0.468994
495	0.462489
500	0.446501
505	0.462891
510	0.424976
515	0.484629
520	0.476748
525	0.432863
530	0.5221
535	0.505356
540	0.458705
545	0.567431
550	0.464884
555	0.568793
560	0.466661
565	0.447625
570	0.451834
575	0.465375
580	0.466855
585	0.533207
590	0.518155
595	0.51496

## Sheet: snapATAC
Npc_Knn	ARI
20_10	0.217806
20_11	0.243715
20_12	0.268731
20_13	0.324131
20_14	0.361459
20_15	0.270665
20_16	0.270667
20_17	0.351582
20_18	0.464027
20_19	0.379175
22_10	0.24787
22_11	0.233419
22_12	0.283301
22_13	0.269935
22_14	0.299545
22_15	0.319093
22_16	0.301206
22_17	0.381224
22_18	0.321799
22_19	0.313057
24_10	0.261328
24_11	0.284345
24_12	0.274032
24_13	0.262356
24_14	0.24975
24_15	0.270948
24_16	0.264875
24_17	0.288343
24_18	0.315875
24_19	0.368224
26_10	0.205906
26_11	0.198395
26_12	0.244288
26_13	0.242364
26_14	0.32043
26_15	0.338907
26_16	0.312489
26_17	0.29809
26_18	0.341391
26_19	0.366991
28_10	0.211307
28_11	0.219933
28_12	0.237817
28_13	0.307705
28_14	0.236414
28_15	0.24338
28_16	0.288559
28_17	0.337964
28_18	0.369311
28_19	0.351559
30_10	0.276649
30_11	0.24687
30_12	0.294194
30_13	0.254238
30_14	0.285833
30_15	0.323597
30_16	0.292295
30_17	0.321596
30_18	0.353041
30_19	0.317294
32_10	0.295482
32_11	0.231747
32_12	0.231872
32_13	0.278455
32_14	0.289889
32_15	0.318657
32_16	0.371325
32_17	0.312933
32_18	0.360937
32_19	0.357994
34_10	0.285504
34_11	0.225578
34_12	0.223618
34_13	0.283983
34_14	0.297551
34_15	0.33411
34_16	0.341307
34_17	0.313056
34_18	0.35175
34_19	0.350443
36_10	0.281313
36_11	0.269249
36_12	0.234079
36_13	0.239618
36_14	0.330353
36_15	0.324764
36_16	0.321325
36_17	0.378084
36_18	0.35341
36_19	0.371347
38_10	0.218733
38_11	0.26791
38_12	0.215176
38_13	0.304407
38_14	0.284006
38_15	0.299925
38_16	0.285784
38_17	0.364238
38_18	0.324116
38_19	0.400386

## Sheet: LSI
Number of components	ARI
6	0.2745
7	0.364432
8	0.35455
9	0.380101
10	0.475512
11	0.440126

## Sheet: Cicero
Peak aggregation distance (BP)	ARI
1000	0.190273
2000	0.00526183
3000	0.121435
4000	0.117805
5000	0.228173
6000	0.163448
7000	0.0811774
8000	0.240652
9000	0.279245
10000	0.0306053
11000	0.252187
12000	0.181868
13000	0.210695
14000	0.243316
15000	0.16654
16000	0.242107
17000	0.165026
18000	0.231975
19000	0.201434
20000	0.200369
