# Supplementary material for: APEC: an accesson-based method for single-cell chromatin accessibility analysis
Source: Genome Biol. 2020 May 12;21:116. doi: 10.1186/s13059-020-02034-y (PMC7218568; doi:10.1186/s13059-020-02034-y)
Supplement: Supplementary file 4 — Additional file 4. Table S3. [file 13059_2020_2034_MOESM4_ESM.txt]

#top_filtered_peaks Enhancers
#Created from /home/huangbeibei/software/rose/ForLi/SU070-LSC-SuperEnhancer/top_filtered_peaks_12KB_STITCHED_TSS_DISTAL_ENHANCER_REGION_MAP.txt
#Ranked by SU070.LSC.bam
#Using cutoff of 14867.3798 for Super-Enhancers
#Created on 10月 10 2019
REGION_ID	CHROM	START	STOP	NUM_LOCI	CONSTITUENT_SIZE	SU070.LSC.bam	enhancerRank	isSuper
55_peak13679_lociStitched	chr16	48852719	48973394	55	27610	367226.0925	1	1
43_peak10954_lociStitched	chr14	66679117	66775463	43	21586	279528.6498	2	1
21_peak37047_lociStitched	chr9	101587993	101648582	21	10542	153253.8166	3	1
15_peak11167_lociStitched	chr14	75725600	75774861	15	9538	97994.9073	4	1
14_peak3315_lociStitched	chr1	223136403	223181108	14	7028	96017.399	5	1
9_peak20478_lociStitched	chr2	81880262	81909715	9	4518	72595.7544	6	1
9_peak18605_lociStitched	chr19	39888278	39921740	9	6526	72575.7318	7	1
11_peak22271_lociStitched	chr2	238571221	238609751	11	6526	72505.754	8	1
12_peak6445_lociStitched	chr11	65170960	65222845	12	8534	67134.0015	9	1
16_peak18026_lociStitched	chr19	14477462	14527788	16	9538	66460.5156	10	1
10_peak37058_lociStitched	chr9	101722407	101741067	10	5020	65011.44	11	1
9_peak11098_lociStitched	chr14	74195300	74251331	9	5522	61835.8116	12	1
10_peak17345_lociStitched	chr19	1244347	1267243	10	7028	60308.064	13	1
10_peak14721_lociStitched	chr17	7737110	7755454	10	6024	59337.3368	14	1
5_peak17926_lociStitched	chr19	12893012	12907793	5	5020	58838.7267	15	1
9_peak8918_lociStitched	chr12	105063613	105089965	9	4518	57341.952	16	1
10_peak37273_lociStitched	chr9	117126487	117168300	10	5020	54486.5203	17	1
13_peak18834_lociStitched	chr19	45922102	45959924	13	7530	54051.4202	18	1
10_peak2312_lociStitched	chr1	156089676	156117147	10	5020	53557.4616	19	1
3_peak36145_lociStitched	chr8	145002240	145022996	3	3012	53124.982	20	1
6_peak13368_lociStitched	chr16	22199741	22207431	6	3012	51636.812	21	1
7_peak6720_lociStitched	chr11	73083382	73104959	7	5020	51584.1339	22	1
8_peak35668_lociStitched	chr8	103801160	103823402	8	4016	51276.7068	23	1
6_peak36670_lociStitched	chr9	73013057	73035379	6	4016	50164.2306	24	1
4_peak24713_lociStitched	chr3	5017713	5029042	4	3514	49738.8416	25	1
7_peak24551_lociStitched	chr22	44664272	44701090	7	3514	48397.261	26	1
4_peak2327_lociStitched	chr1	156458678	156478919	4	3514	47546.109	27	1
6_peak3533_lociStitched	chr1	234735761	234755316	6	6024	47090.3955	28	1
12_peak12402_lociStitched	chr15	70755399	70805587	12	6024	45891.9072	29	1
8_peak16329_lociStitched	chr17	76320560	76361374	8	5020	43899.5384	30	1
4_peak18734_lociStitched	chr19	42772332	42784900	4	2008	42868.1912	31	1
3_peak24072_lociStitched	chr22	27308224	27328026	3	1506	42807.9636	32	1
2_peak20227_lociStitched	chr2	64977958	64978748	2	1004	42456.496	33	1
6_peak37053_lociStitched	chr9	101665090	101692982	6	3012	42116.92	34	1
6_peak13655_lociStitched	chr16	48813482	48837736	6	3012	41918.1882	35	1
4_peak15368_lociStitched	chr17	38467670	38487034	4	3012	41551.2712	36	1
9_peak8280_lociStitched	chr12	54787838	54833823	9	5020	40204.6855	37	1
9_peak30284_lociStitched	chr5	172192215	172234574	9	6024	40105.5012	38	1
5_peak21975_lociStitched	chr2	219260629	219272443	5	3514	39706.854	39	1
6_peak6278_lociStitched	chr11	62310218	62328459	6	4016	39535.5434	40	1
8_peak11402_lociStitched	chr14	93116308	93143901	8	4016	39339.3401	41	1
6_peak2640_lociStitched	chr1	173419288	173450945	6	3514	39131.2177	42	1
6_peak17482_lociStitched	chr19	3132875	3163661	6	3514	38845.7748	43	1
7_peak15847_lociStitched	chr17	56401688	56422122	7	6024	38816.4264	44	1
12_peak18847_lociStitched	chr19	45973501	45988954	12	6024	38233.8126	45	1
6_peak34625_lociStitched	chr8	1693139	1715264	6	4518	37849.2375	46	1
9_peak9402_lociStitched	chr12	125391250	125425594	9	6526	37524.2544	47	1
8_peak14371_lociStitched	chr16	88837060	88866873	8	5522	37486.8662	48	1
4_peak14949_lociStitched	chr17	17936695	17947249	4	3514	36859.845	49	1
8_peak20952_lociStitched	chr2	120135462	120178554	8	4016	36529.0884	50	1
6_peak16794_lociStitched	chr18	24229609	24241195	6	3012	36494.7414	51	1
5_peak12812_lociStitched	chr15	93347047	93375266	5	2510	36320.6749	52	1
4_peak35994_lociStitched	chr8	134580725	134588634	4	3514	36294.401	53	1
10_peak262_lociStitched	chr1	12192984	12257190	10	5522	36199.3428	54	1
7_peak18237_lociStitched	chr19	18503183	18540346	7	5020	36014.6633	55	1
6_peak916_lociStitched	chr1	39649412	39681863	6	3012	36007.6296	56	1
3_peak13536_lociStitched	chr16	30669320	30672495	3	1506	34480.5	57	1
7_peak13282_lociStitched	chr16	16087908	16099059	7	3514	34021.701	58	1
3_peak23626_lociStitched	chr21	37513723	37529079	3	1506	33227.3128	59	1
6_peak5727_lociStitched	chr11	10319814	10350177	6	4518	33050.1255	60	1
10_peak17222_lociStitched	chr18	74766552	74793780	10	5020	32556.5196	61	1
4_peak17417_lociStitched	chr19	2155872	2169368	4	3012	32522.6608	62	1
2_peak20333_lociStitched	chr2	70139031	70151011	2	2008	32274.12	63	1
8_peak17606_lociStitched	chr19	6048785	6067694	8	4016	31933.5192	64	1
6_peak13754_lociStitched	chr16	51421306	51441410	6	3012	31665.8104	65	1
4_peak29809_lociStitched	chr5	137785544	137805740	4	4016	31649.1516	66	1
5_peak2300_lociStitched	chr1	156066268	156076440	5	2510	31591.1804	67	1
8_peak3551_lociStitched	chr1	235097680	235116976	8	4016	31465.9872	68	1
7_peak29856_lociStitched	chr5	139031506	139050487	7	3514	30912.4566	69	1
3_peak18659_lociStitched	chr19	41278711	41292411	3	2510	30870.21	70	1
7_peak31552_lociStitched	chr6	44018275	44049798	7	3514	30498.5025	71	1
6_peak9279_lociStitched	chr12	122087659	122125261	6	3012	30386.1762	72	1
5_peak22181_lociStitched	chr2	232526831	232552337	5	2510	29566.5552	73	1
4_peak33614_lociStitched	chr7	74064288	74075709	4	3012	29411.3592	74	1
6_peak4572_lociStitched	chr10	74079272	74100566	6	3012	29313.3204	75	1
7_peak33992_lociStitched	chr7	104581127	104601950	7	3514	29241.7389	76	1
4_peak19774_lociStitched	chr2	28613187	28632553	4	2510	29178.7522	77	1
5_peak34389_lociStitched	chr7	140950237	140975044	5	2510	28895.1936	78	1
3_peak16239_lociStitched	chr17	74264201	74279101	3	1506	28871.73	79	1
5_peak33035_lociStitched	chr7	20254489	20278844	5	3012	28787.61	80	1
8_peak12369_lociStitched	chr15	70006233	70019370	8	4016	28404.8214	81	1
5_peak4966_lociStitched	chr10	99165783	99190208	5	3012	28186.45	82	1
3_peak32614_lociStitched	chr6	158447163	158452842	3	1506	28094.5809	83	1
4_peak6458_lociStitched	chr11	65260275	65278635	4	3012	28074.276	84	1
4_peak31760_lociStitched	chr6	74222477	74233754	4	3514	27473.0274	85	1
6_peak28216_lociStitched	chr4	140088889	140110651	6	3012	27422.2962	86	1
5_peak2215_lociStitched	chr1	154425110	154452698	5	2510	27295.5672	87	1
6_peak26967_lociStitched	chr3	196336123	196378271	6	3514	27236.0376	88	1
7_peak15755_lociStitched	chr17	48943529	48960659	7	3514	27228.135	89	1
4_peak34603_lociStitched	chr7	158602219	158617132	4	2008	27119.2905	90	1
6_peak30365_lociStitched	chr5	176830553	176858921	6	4016	26904.2112	91	1
4_peak6736_lociStitched	chr11	73690915	73706634	4	3012	26903.0685	92	1
4_peak18630_lociStitched	chr19	40922973	40940156	4	2510	26678.3258	93	1
7_peak31851_lociStitched	chr6	88428700	88467049	7	3514	26479.9845	94	1
4_peak15898_lociStitched	chr17	57902006	57924095	4	3012	26299.1634	95	1
3_peak22724_lociStitched	chr20	23338621	23342984	3	1506	25927.1275	96	1
2_peak14762_lociStitched	chr17	8059646	8062527	2	1004	25914.0188	97	1
9_peak2074_lociStitched	chr1	150532475	150549982	9	4518	25905.1079	98	1
8_peak22605_lociStitched	chr20	10450145	10492641	8	4016	25888.5632	99	1
8_peak33310_lociStitched	chr7	38375077	38409819	8	4016	25764.6672	100	1
4_peak19972_lociStitched	chr2	43437797	43457134	4	4016	25470.6964	101	1
4_peak35103_lociStitched	chr8	38794107	38801618	4	2008	25418.7262	102	1
5_peak11542_lociStitched	chr14	102544567	102551461	5	2510	25417.4886	103	1
4_peak22241_lociStitched	chr2	236941229	236949069	4	2008	25399.248	104	1
4_peak16287_lociStitched	chr17	75385499	75402373	4	2008	25397.0574	105	1
5_peak561_lociStitched	chr1	26601927	26615979	5	3514	25182.5892	106	1
5_peak11749_lociStitched	chr15	31726954	31736322	5	2510	25177.4368	107	1
3_peak28995_lociStitched	chr5	50247177	50259071	3	1506	25173.651	108	1
4_peak24149_lociStitched	chr22	30653991	30675856	4	3514	25122.885	109	1
3_peak21680_lociStitched	chr2	195472748	195484621	3	1506	24996.2269	110	1
5_peak38124_lociStitched	chrX	49012458	49033197	5	3514	24911.6868	111	1
6_peak6681_lociStitched	chr11	72436158	72452906	6	3012	24865.7556	112	1
5_peak21672_lociStitched	chr2	195205165	195230871	5	2510	24829.4254	113	1
5_peak15094_lociStitched	chr17	27465895	27482603	5	2510	24438.7916	114	1
6_peak3692_lociStitched	chr1	246732835	246772681	6	3012	24381.7674	115	1
3_peak15566_lociStitched	chr17	43235400	43248608	3	2008	24338.3816	116	1
4_peak30687_lociStitched	chr6	12861281	12870978	4	2008	24318.1366	117	1
5_peak36581_lociStitched	chr9	36140329	36167036	5	2510	24265.9802	118	1
4_peak19006_lociStitched	chr19	49216099	49230299	4	2510	24255.02	119	1
6_peak31590_lociStitched	chr6	45387209	45413971	6	3514	24235.6672	120	1
2_peak6502_lociStitched	chr11	65683099	65695947	2	1506	24187.6448	121	1
5_peak30608_lociStitched	chr6	7130515	7155169	5	2510	23985.8766	122	1
5_peak36930_lociStitched	chr9	95860847	95882610	5	2510	23806.5457	123	1
3_peak17256_lociStitched	chr18	77550473	77560042	3	1506	23690.9302	124	1
6_peak18983_lociStitched	chr19	48983934	49005793	6	3012	23550.8866	125	1
5_peak3393_lociStitched	chr1	226288157	226310757	5	2510	23524.34	126	1
4_peak8991_lociStitched	chr12	109106168	109138338	4	3514	23484.1	127	1
3_peak33857_lociStitched	chr7	98967451	98978249	3	3012	23427.3408	128	1
3_peak9375_lociStitched	chr12	124937987	124951131	3	1506	23419.9792	129	1
6_peak14543_lociStitched	chr17	2285868	2300482	6	3012	23220.1846	130	1
3_peak18792_lociStitched	chr19	45244623	45256990	3	2008	23186.8883	131	1
4_peak2083_lociStitched	chr1	150577181	150592795	4	2008	23182.1058	132	1
6_peak20535_lociStitched	chr2	85931817	85938511	6	3012	23111.7044	133	1
4_peak36556_lociStitched	chr9	35726766	35743972	4	2510	22985.4954	134	1
3_peak13614_lociStitched	chr16	33593593	33608004	3	1506	22772.2622	135	1
6_peak24884_lociStitched	chr3	14465958	14481395	6	3012	22687.7589	136	1
4_peak18089_lociStitched	chr19	16181227	16197614	4	2510	22668.1371	137	1
3_peak24385_lociStitched	chr22	40077557	40089028	3	1506	22609.341	138	1
3_peak18360_lociStitched	chr19	24348906	24355635	3	1506	22560.9912	139	1
7_peak4554_lociStitched	chr10	73507441	73536602	7	4518	22494.7954	140	1
4_peak24726_lociStitched	chr3	5223437	5239772	4	3514	22491.6615	141	1
8_peak24846_lociStitched	chr3	13036316	13058220	8	4016	22464.7424	142	1
4_peak10693_lociStitched	chr14	50328194	50346821	4	2008	22408.281	143	1
5_peak11206_lociStitched	chr14	77413461	77428672	5	2510	22395.1553	144	1
6_peak646_lociStitched	chr1	28184421	28218464	6	4016	22376.4639	145	1
3_peak16482_lociStitched	chr17	80250521	80256444	3	1506	22331.4869	146	1
3_peak19248_lociStitched	chr19	54711965	54715104	3	1506	22328.3348	147	1
3_peak14364_lociStitched	chr16	88748164	88767770	3	2008	22309.6674	148	1
3_peak18664_lociStitched	chr19	41320449	41333123	3	1506	22265.6832	149	1
7_peak9778_lociStitched	chr13	41535118	41582002	7	5020	22251.1464	150	1
6_peak29682_lociStitched	chr5	131758329	131775535	6	3012	22185.4164	151	1
6_peak28251_lociStitched	chr4	141015813	141038083	6	3012	22138.607	152	1
6_peak21019_lociStitched	chr2	128145436	128173939	6	3012	22024.2681	153	1
8_peak20300_lociStitched	chr2	68941984	68993836	8	4518	21876.3588	154	1
4_peak20100_lociStitched	chr2	54787552	54817129	4	2008	21875.1492	155	1
2_peak37788_lociStitched	chr9	140130848	140139113	2	2008	21869.19	156	1
7_peak35936_lociStitched	chr8	130985610	131029020	7	3514	21765.774	157	1
3_peak17228_lociStitched	chr18	74813322	74826923	3	1506	21752.0793	158	1
3_peak18674_lociStitched	chr19	41829387	41834930	3	1506	21627.1231	159	1
7_peak23682_lociStitched	chr21	40351505	40389250	7	3514	21582.591	160	1
2_peak36973_lociStitched	chr9	99176029	99183684	2	2008	21553.418	161	1
2_peak13772_lociStitched	chr16	53164358	53165737	2	1004	21542.3243	162	1
4_peak5249_lociStitched	chr10	115714849	115726748	4	2008	21472.9354	163	1
5_peak13219_lociStitched	chr16	11713237	11734530	5	2510	21439.9217	164	1
7_peak20447_lociStitched	chr2	75033922	75076743	7	4518	21380.5253	165	1
5_peak58_lociStitched	chr1	2165728	2187896	5	2510	21363.3016	166	1
3_peak23916_lociStitched	chr22	21010398	21029438	3	1506	21303.856	167	1
3_peak14350_lociStitched	chr16	88514680	88531820	3	3012	21303.306	168	1
8_peak1023_lociStitched	chr1	43378939	43410330	8	4016	21229.7333	169	1
3_peak20246_lociStitched	chr2	65267773	65292460	3	2510	21206.133	170	1
4_peak19023_lociStitched	chr19	49465548	49474559	4	3514	21185.7621	171	1
5_peak36710_lociStitched	chr9	75762517	75795655	5	3514	21185.1234	172	1
5_peak15116_lociStitched	chr17	27876481	27907770	5	4016	21116.9461	173	1
5_peak11051_lociStitched	chr14	70163690	70194103	5	2510	21112.7046	174	1
4_peak17423_lociStitched	chr19	2264317	2275435	4	3012	21087.5106	175	1
5_peak17756_lociStitched	chr19	9896513	9907242	5	2510	21034.2045	176	1
5_peak38487_lociStitched	chrX	129213788	129232142	5	2510	21030.0132	177	1
8_peak16293_lociStitched	chr17	75420393	75442581	8	4016	20992.0668	178	1
2_peak15572_lociStitched	chr17	43303338	43306865	2	1004	20786.0218	179	1
5_peak7222_lociStitched	chr11	118785666	118800491	5	2510	20706.0775	180	1
3_peak24008_lociStitched	chr22	24256007	24265585	3	1506	20699.9736	181	1
4_peak27085_lociStitched	chr4	2788712	2803321	4	2008	20676.1177	182	1
2_peak20026_lociStitched	chr2	46765420	46775703	2	2510	20624.6131	183	1
7_peak9328_lociStitched	chr12	123356334	123383489	7	4016	20523.749	184	1
4_peak6260_lociStitched	chr11	61722388	61739727	4	3012	20461.7539	185	1
3_peak5144_lociStitched	chr10	105667929	105682001	3	2008	20450.8376	186	1
4_peak28725_lociStitched	chr5	10621822	10635953	4	2008	20345.8138	187	1
3_peak23091_lociStitched	chr20	45029677	45039989	3	2008	20336.2952	188	1
5_peak26949_lociStitched	chr3	195820145	195847994	5	2510	20301.921	189	1
4_peak11825_lociStitched	chr15	40615461	40646937	4	2008	20295.7248	190	1
3_peak1822_lociStitched	chr1	112050041	112059236	3	1506	20230.839	191	1
7_peak29119_lociStitched	chr5	66483094	66512102	7	3514	20230.1792	192	1
4_peak3194_lociStitched	chr1	212792066	212810407	4	2008	20116.4088	193	1
8_peak23244_lociStitched	chr20	52509695	52539852	8	4016	20099.6405	194	1
4_peak30707_lociStitched	chr6	13338130	13352538	4	2008	20084.752	195	1
2_peak491_lociStitched	chr1	24281526	24291762	2	2008	20036.97	196	1
4_peak24295_lociStitched	chr22	38028935	38039647	4	2008	20025.0128	197	1
3_peak32761_lociStitched	chr7	641141	650687	3	1506	20009.3706	198	1
5_peak32642_lociStitched	chr6	159460217	159483696	5	3012	19990.0206	199	1
3_peak36949_lociStitched	chr9	96928118	96929644	3	1506	19968.473	200	1
4_peak11539_lociStitched	chr14	102427327	102459542	4	3012	19886.3195	201	1
5_peak8520_lociStitched	chr12	68752505	68762058	5	2510	19789.0395	202	1
5_peak35563_lociStitched	chr8	96311809	96323122	5	2510	19735.5285	203	1
3_peak19018_lociStitched	chr19	49378384	49386804	3	1506	19690.17	204	1
3_peak18415_lociStitched	chr19	33784125	33802710	3	2008	19614.609	205	1
3_peak11215_lociStitched	chr14	77499630	77507041	3	1506	19580.6031	206	1
7_peak22773_lociStitched	chr20	30147905	30161377	7	3514	19537.0944	207	1
4_peak13025_lociStitched	chr16	2723295	2740764	4	2510	19532.0889	208	1
3_peak20823_lociStitched	chr2	109830159	109835164	3	1506	19391.372	209	1
3_peak4700_lociStitched	chr10	80832730	80854065	3	1506	19333.777	210	1
10_peak37634_lociStitched	chr9	134604696	134649665	10	5020	19305.1917	211	1
2_peak22246_lociStitched	chr2	236987344	236998382	2	1004	19285.5936	212	1
3_peak64_lociStitched	chr1	2222016	2232863	3	1506	19272.9496	213	1
3_peak12426_lociStitched	chr15	72518938	72530273	3	2510	19226.427	214	1
2_peak7849_lociStitched	chr12	26383102	26392629	2	1004	19195.9523	215	1
2_peak30817_lociStitched	chr6	17703250	17715722	2	2008	19190.6664	216	1
5_peak19963_lociStitched	chr2	43356941	43361636	5	2510	19171.563	217	1
4_peak12484_lociStitched	chr15	75063387	75092881	4	3514	19156.353	218	1
3_peak10877_lociStitched	chr14	61568854	61571884	3	1506	19078.395	219	1
3_peak11197_lociStitched	chr14	77234553	77251560	3	1506	19015.5267	220	1
2_peak19480_lociStitched	chr2	8714749	8724177	2	1004	18982.3352	221	1
7_peak9865_lociStitched	chr13	46734619	46754216	7	3514	18967.9363	222	1
4_peak30517_lociStitched	chr6	2839318	2863569	4	2510	18932.7557	223	1
6_peak3032_lociStitched	chr1	205225202	205257741	6	3012	18892.1434	224	1
4_peak6631_lociStitched	chr11	68710365	68723114	4	2008	18775.4523	225	1
2_peak17949_lociStitched	chr19	13051442	13060441	2	1506	18694.5226	226	1
2_peak27744_lociStitched	chr4	79566977	79579570	2	1004	18572.1564	227	1
2_peak12224_lociStitched	chr15	64382642	64393705	2	3012	18558.1825	228	1
3_peak8988_lociStitched	chr12	109083548	109090674	3	1506	18544.7024	229	1
4_peak775_lociStitched	chr1	33434426	33458557	4	2008	18522.9556	230	1
5_peak37663_lociStitched	chr9	136009079	136036847	5	4016	18501.8184	231	1
4_peak7656_lociStitched	chr12	9894374	9917728	4	3012	18419.2998	232	1
4_peak30699_lociStitched	chr6	13170200	13195690	4	2008	18370.643	233	1
4_peak516_lociStitched	chr1	25348773	25360886	4	2008	18352.4063	234	1
3_peak20983_lociStitched	chr2	121176143	121190408	3	1506	18339.084	235	1
3_peak34431_lociStitched	chr7	143069111	143082383	3	2510	18321.996	236	1
2_peak17741_lociStitched	chr19	8942856	8943714	2	1004	18296.7642	237	1
4_peak13767_lociStitched	chr16	53125696	53133936	4	2008	18268.08	238	1
5_peak25178_lociStitched	chr3	42053872	42067529	5	2510	18251.2148	239	1
4_peak16154_lociStitched	chr17	73092183	73120749	4	2510	18247.9608	240	1
3_peak21538_lociStitched	chr2	179269043	179279854	3	1506	18245.7247	241	1
7_peak15480_lociStitched	chr17	41437314	41450269	7	3514	18234.1625	242	1
3_peak9720_lociStitched	chr13	34116450	34122643	3	1506	18206.8007	243	1
6_peak582_lociStitched	chr1	27003702	27025048	6	3514	18150.5038	244	1
4_peak28791_lociStitched	chr5	21768195	21779172	4	2008	18098.8776	245	1
9_peak11368_lociStitched	chr14	91827366	91863826	9	4518	18095.098	246	1
4_peak4711_lociStitched	chr10	81045988	81058982	4	2008	18074.654	247	1
7_peak12506_lociStitched	chr15	75321662	75339793	7	3514	18056.6629	248	1
peak17997	chr19	13957778	13958279	1	1004	17954.337	249	1
peak17996	chr19	13957306	13957807	1	1004	17954.337	250	1
2_peak34319_lociStitched	chr7	137681089	137693927	2	2008	17932.1184	251	1
3_peak3958_lociStitched	chr10	17248066	17258658	3	1506	17916.368	252	1
4_peak33838_lociStitched	chr7	98249334	98271889	4	2008	17899.648	253	1
3_peak24916_lociStitched	chr3	15833372	15847734	3	2008	17874.9452	254	1
4_peak13605_lociStitched	chr16	31880733	31892324	4	2510	17867.5265	255	1
4_peak4284_lociStitched	chr10	49842291	49876423	4	2008	17857.8624	256	1
4_peak10218_lociStitched	chr13	99956086	99974920	4	2510	17839.5648	257	1
5_peak8185_lociStitched	chr12	52414426	52431068	5	2510	17838.5598	258	1
4_peak27111_lociStitched	chr4	3287858	3304378	4	2008	17803.604	259	1
4_peak13905_lociStitched	chr16	66550666	66560130	4	2008	17769.6064	260	1
4_peak15352_lociStitched	chr17	38252330	38269808	4	3012	17736.6744	261	1
3_peak18644_lociStitched	chr19	41076432	41092093	3	2008	17654.6453	262	1
3_peak20202_lociStitched	chr2	64429541	64440512	3	2008	17589.8043	263	1
4_peak34069_lociStitched	chr7	108055405	108061346	4	2008	17549.1199	264	1
5_peak2635_lociStitched	chr1	173378657	173406597	5	2510	17540.732	265	1
4_peak17294_lociStitched	chr19	699130	704401	4	2008	17511.8433	266	1
7_peak1083_lociStitched	chr1	45180696	45197261	7	3514	17477.7315	267	1
3_peak9256_lociStitched	chr12	121666962	121678833	3	1506	17452.7442	268	1
4_peak5746_lociStitched	chr11	10746844	10780993	4	2510	17443.3092	269	1
5_peak18162_lociStitched	chr19	17577013	17607541	5	4016	17379.5904	270	1
3_peak33295_lociStitched	chr7	38255306	38273022	3	1506	17358.1368	271	1
5_peak16108_lociStitched	chr17	72438945	72459962	5	2510	17357.9403	272	1
2_peak17292_lociStitched	chr19	680350	681259	2	1004	17345.6289	273	1
3_peak9917_lociStitched	chr13	49066521	49080243	3	1506	17340.4914	274	1
4_peak3303_lociStitched	chr1	222807697	222829405	4	2008	17333.838	275	1
2_peak11808_lociStitched	chr15	40337232	40340245	2	1004	17268.4069	276	1
2_peak21854_lociStitched	chr2	208484475	208497894	2	2008	17260.8597	277	1
5_peak8928_lociStitched	chr12	105114250	105157378	5	2510	17246.8872	278	1
4_peak16330_lociStitched	chr17	76377700	76385119	4	2008	17238.0465	279	1
4_peak19259_lociStitched	chr19	54883826	54899801	4	2008	17213.0625	280	1
4_peak3352_lociStitched	chr1	224685647	224701881	4	2008	17182.0656	281	1
2_peak5210_lociStitched	chr10	112252150	112264349	2	1506	17170.0925	282	1
6_peak27452_lociStitched	chr4	40303638	40319326	6	3012	17146.984	283	1
4_peak14340_lociStitched	chr16	87981509	87990854	4	3012	17129.385	284	1
5_peak3072_lociStitched	chr1	206736357	206757395	5	2510	17028.1572	285	1
5_peak36362_lociStitched	chr9	19154064	19184707	5	2510	17003.8007	286	1
5_peak11982_lociStitched	chr15	45740166	45750535	5	2510	16900.4331	287	1
3_peak30129_lociStitched	chr5	154134482	154140879	3	1506	16799.1617	288	1
7_peak22523_lociStitched	chr20	5037449	5073869	7	3514	16796.904	289	1
4_peak37577_lociStitched	chr9	132535860	132553093	4	2008	16759.0925	290	1
4_peak16620_lociStitched	chr18	8696714	8706375	4	2008	16723.191	291	1
6_peak18570_lociStitched	chr19	39174306	39184840	6	3012	16686.9094	292	1
7_peak300_lociStitched	chr1	16156271	16163956	7	3514	16593.452	293	1
5_peak29860_lociStitched	chr5	139087194	139091917	5	2510	16592.3713	294	1
3_peak33348_lociStitched	chr7	41909537	41926220	3	1506	16577.8971	295	1
4_peak8363_lociStitched	chr12	56959451	56969086	4	2008	16553.8935	296	1
6_peak22171_lociStitched	chr2	232461759	232478941	6	3012	16551.4206	297	1
4_peak7286_lociStitched	chr11	122614624	122627555	4	2008	16543.9214	298	1
8_peak4471_lociStitched	chr10	70804284	70825952	8	4016	16521.85	299	1
5_peak11452_lociStitched	chr14	95971025	95987134	5	2510	16513.3359	300	1
4_peak24555_lociStitched	chr22	44936622	44947369	4	2008	16492.3462	301	1
7_peak3282_lociStitched	chr1	221881346	221901495	7	3514	16451.6585	302	1
4_peak38370_lociStitched	chrX	106917257	106928611	4	2008	16438.3212	303	1
5_peak12249_lociStitched	chr15	65165166	65198121	5	2510	16411.59	304	1
4_peak22820_lociStitched	chr20	31260188	31274293	4	2008	16402.7045	305	1
2_peak19786_lociStitched	chr2	28844370	28848446	2	1004	16385.9276	306	1
1_peak36040_lociStitched	chr8	141474596	141475097	1	502	16355.4456	307	1
3_peak6451_lociStitched	chr11	65238738	65245297	3	1506	16341.0926	308	1
4_peak37567_lociStitched	chr9	132250271	132259331	4	2008	16325.214	309	1
4_peak13731_lociStitched	chr16	50300226	50316313	4	2008	16294.5223	310	1
2_peak7579_lociStitched	chr12	7000177	7009405	2	1004	16249.5852	311	1
6_peak30754_lociStitched	chr6	14711185	14744542	6	3012	16231.5162	312	1
3_peak575_lociStitched	chr1	26864505	26869156	3	1506	16201.2934	313	1
3_peak19476_lociStitched	chr2	8674954	8685602	3	1506	16148.7568	314	1
5_peak12113_lociStitched	chr15	55559566	55574995	5	2510	16101.7044	315	1
6_peak33777_lociStitched	chr7	92250271	92271608	6	3012	16094.4991	316	1
3_peak14293_lociStitched	chr16	85640957	85650752	3	2008	16078.4925	317	1
peak24592	chr22	46431492	46431993	1	502	16076.088	318	1
5_peak3540_lociStitched	chr1	234908055	234914467	5	2510	16058.854	319	1
2_peak9002_lociStitched	chr12	109247909	109256132	2	2008	16018.404	320	1
3_peak17883_lociStitched	chr19	12098122	12100040	3	1506	16012.0394	321	1
2_peak33890_lociStitched	chr7	99963231	99967209	2	1004	15994.7424	322	1
4_peak12781_lociStitched	chr15	91373116	91396442	4	2008	15933.9906	323	1
3_peak33258_lociStitched	chr7	36323239	36343316	3	1506	15915.0379	324	1
2_peak17201_lociStitched	chr18	74202871	74212279	2	2510	15895.7568	325	1
2_peak14931_lociStitched	chr17	17655416	17661130	2	1004	15872.9206	326	1
5_peak17405_lociStitched	chr19	2083337	2090790	5	2510	15845.8233	327	1
2_peak13096_lociStitched	chr16	4357502	4366491	2	1004	15763.1104	328	1
2_peak23758_lociStitched	chr21	45145436	45148796	2	1004	15732.528	329	1
4_peak21157_lociStitched	chr2	139836810	139859240	4	2008	15712.215	330	1
4_peak12248_lociStitched	chr15	65127834	65144078	4	2510	15711.1968	331	1
2_peak36489_lociStitched	chr9	33287025	33297883	2	2008	15707.1828	332	1
6_peak24037_lociStitched	chr22	24899104	24907588	6	3012	15682.674	333	1
4_peak31963_lociStitched	chr6	106320094	106341240	4	2008	15681.8736	334	1
2_peak8318_lociStitched	chr12	56240780	56242101	2	1004	15629.4115	335	1
3_peak27662_lociStitched	chr4	74597755	74609444	3	2008	15605.9839	336	1
5_peak7737_lociStitched	chr12	14537814	14570059	5	2510	15532.4165	337	1
4_peak10421_lociStitched	chr14	23025114	23039607	4	2008	15513.3072	338	1
3_peak7810_lociStitched	chr12	22682105	22702946	3	2510	15480.6948	339	1
5_peak17968_lociStitched	chr19	13263505	13278686	5	2510	15461.8485	340	1
5_peak24017_lociStitched	chr22	24530012	24553297	5	2510	15437.955	341	1
5_peak24720_lociStitched	chr3	5044196	5068927	5	2510	15414.8323	342	1
3_peak5967_lociStitched	chr11	35099194	35105427	3	1506	15381.7974	343	1
3_peak9026_lociStitched	chr12	110478072	110486671	3	1506	15368.1328	344	1
1_peak18875_lociStitched	chr19	46220524	46221025	1	502	15343.4757	345	1
5_peak35286_lociStitched	chr8	62623408	62648058	5	3012	15342.16	346	1
5_peak14272_lociStitched	chr16	85075026	85095661	5	2510	15340.059	347	1
5_peak9677_lociStitched	chr13	31311683	31320435	5	2510	15337.0048	348	1
4_peak14835_lociStitched	chr17	10017750	10023548	4	2008	15330.4918	349	1
2_peak34853_lociStitched	chr8	22562405	22573572	2	1004	15283.1562	350	1
3_peak27204_lociStitched	chr4	10095276	10108581	3	1506	15263.496	351	1
3_peak5405_lociStitched	chr10	129861298	129868028	3	1506	15261.621	352	1
2_peak2197_lociStitched	chr1	154152737	154159006	2	2008	15257.4922	353	1
3_peak27041_lociStitched	chr4	1195122	1196431	3	1506	15249.9809	354	1
3_peak52_lociStitched	chr1	2120849	2137004	3	2510	15248.7045	355	1
5_peak18109_lociStitched	chr19	16430308	16450326	5	3514	15239.7034	356	1
2_peak22239_lociStitched	chr2	236917028	236926723	2	1004	15232.784	357	1
5_peak2468_lociStitched	chr1	161351941	161369768	5	2510	15185.0386	358	1
5_peak7457_lociStitched	chr12	1905139	1922461	5	2510	15122.106	359	1
2_peak13092_lociStitched	chr16	4303314	4304318	2	1004	15104.3768	360	1
4_peak27053_lociStitched	chr4	1580801	1583315	4	2008	15056.5974	361	1
4_peak6364_lociStitched	chr11	64099073	64122984	4	2510	15049.5834	362	1
2_peak24322_lociStitched	chr22	38568783	38572645	2	1004	15020.4766	363	1
5_peak23115_lociStitched	chr20	46353990	46378015	5	2510	14972.38	364	1
3_peak3182_lociStitched	chr1	212650473	212662318	3	1506	14948.39	365	1
2_peak13507_lociStitched	chr16	30388841	30389899	2	1004	14930.3902	366	1
5_peak30534_lociStitched	chr6	3053785	3069402	5	2510	14900.1797	367	1
